# Supplementary material for: QTL mapping of antixenosis resistance to common cutworm (Spodoptera litura Fabricius) in wild soybean (Glycine soja)
Source: PLoS One. 2017 Dec 12;12(12):e0189440. doi: 10.1371/journal.pone.0189440 (PMC5726720; doi:10.1371/journal.pone.0189440)
Supplement: S1 Table — (XLSX) [file pone.0189440.s003.xlsx]

## Sheet: New
Chromosome name	Position (bp)	Classical linakge group (LG)	Marker name	Position (cM)	Inter maker distance (cM)	Segregation distortion	Preferential allele transmission	Marker type	Upper primer (5'-3')	Lower primer (5'-3')	Sequence of extension primer for MassArray	Orientation of the extension primer against Glyma1
Chr01	355708	D1a	Sat_332	0		P≤0.05	G. soja	SSR	TAAAAACCTTTAGAAAGAACAATAAGAA	AGCAATCAATTCAAAAGAATAATGAAAA
Chr01	507724	D1a	C01-BARC-028843-06026	1.786	1.8	P≤0.05	G. soja	SNP	ACGTTGGATGCTTGTGTGATGCCTGTATCT	ACGTTGGATGGCAAAACCCAAGAAGAAAGA	ACCCAAGAAGAAAGAAATTAGTA	Reverse
Chr01	1477585	D1a	Satt184	9.168	7.4	P≤0.05	G. soja	SSR	GCGCTATGTAGATTATCCAAATTACGC	GCCACTTACTGTTACTCAT
Chr01	3758304	D1a	Satt531	26.55	17.4	P≤0.01	G. soja	SSR	GCATGCAACTGAGGGAGCAGAT	GCCACAAATTATGCAGAATATA
Chr01	5536308	D1a	GMES4842	38.44	11.9			SSR	AAAACAAAACGCTTAACGCAA	CAAGTGATCGCTCATTGGAA
Chr01	5651567	D1a	C01-BARC-017943-02463	39.85	1.4			SNP	ACGTTGGATGCCCTGCTTCTCCATTTTTAC	ACGTTGGATGAGGGTGTGTTTGGAAAACCG	cGGAAAACTTTCGTTCAACAT	Forward
Chr01	7701044	D1a	Sat_353	41.87	2			SSR	GTCACTCGGCTAAGTAATTGTGTAGAAA	GGTAATGCTAGGTTTTGGAAAATGATT
Chr01	10768200	D1a	C01-BARC-015055-02546	43	1.1			SNP	ACGTTGGATGTTCAGGGAATGAATGAAGGG	ACGTTGGATGCAGCAGGTTTTTCTACGTTG	GGTTGTTAAGATAGTTCTGGT	Forward
Chr01	26103911	D1a	Satt605	43.84	0.8			SSR	GGTAGTACCATCATATCTTTGATTTG	TGGGCGATAGTTTTCTAGATTAGGC
Chr01	43926417	D1a	C01-BARC-043191-08551	52.76	8.9			SNP	ACGTTGGATGTGCGTAATGAATCTTGTCCC	ACGTTGGATGATGACAGTGTGCACTTGACC	aggTTGGGTTTTGTATTGTAGTAT	Forward
Chr01	45052796	D1a	C01-BARC-043155-08540	54.24	1.5			SNP	ACGTTGGATGGCCTAAGCTCCGTATATTTC	ACGTTGGATGATCAAGCCATTTCCAAGAGC	tGGAGCATGAGAGTAGATG	Reverse
Chr01	46495032	D1a	Satt370	54.29	0			SSR	GTTAAGGGAATTTGTAACTTGAA	ATCATGCATTTATTTGAGATA
Chr01	48362025	D1a	C01-BARC-044221-08647	59.06	4.8			SNP	ACGTTGGATGCAGCTGTTCCTTCATGATTC	ACGTTGGATGACATGCAAGTCTATGCCAGC	GCCAGCTAAACAAAGTAATCATC	Reverse
Chr01	48853724	D1a	Satt468	60.49	1.4			SSR	TCTCTTATTTTGACCTTTTTAACTT	TTTTGTATTTGGTCTATCTGCTTAG
Chr01	48901673	D1a	Satt077	60.54	0			SSR	GATCTAAAGTCTGATATTTTTAACTA	AAAAGGAGAAGGAATGC
Chr01	49480898	D1a	s001304710	66.1	5.6	P≤0.05	G. soja	SSR	AAATGATGGATGAGAATCCAAGTT	CCAGACCCACAATCCATATCAT
Chr01	51449264	D1a	Sat_414	81.55	15.5	P≤0.05	G. soja	SSR	TTGTGCTTAGGGAAAATAAAA	AAAAACACTGTCTGAAATACT
Chr01	51492291	D1a	Sat_305	81.83	0.3			SSR	ACAATGCAAAACACATTTGTATTACTT	CTATGCCCATGTGTTTAGTGATTAG
Chr01	52287744	D1a	Satt407	88.03	6.2			SSR	GCGTAACAAGCGTTTCTACTTTAA	GCGAATGAGCAAGATAAAAACTTT
Chr01	52544665	D1a	C01-BARC-039805-07589	90.1	2.1			SNP	ACGTTGGATGCCTAGATAGCCAAAAAGCGG	ACGTTGGATGTGTGTGTGTCTGGTGCAATC	agaggGGTAACGACAAGGCTAAA	Forward
Chr01	53920004	D1a	Satt147	97.53	7.4			SSR	CCATCCCTTCCTCCAAATAGAT	CTTCCACACCCTAGTTTAGTGACAA
Chr02	133093	D1b	C02-BARC-013955-01283	0				SNP	ACGTTGGATGGATTCTTCTCTTGCTGCCAC	ACGTTGGATGGAGCATTTGATGTCATCGAG	gggagGCCACTGGCTTGTTGATTA	Forward
Chr02	1974366	D1b	Sat_279	17.67	17.7			SSR	TTGCGTTGTTACGTGAAAGCACAGAAAC	ACTGGTTAATCTAGTCAGACTTAACAGA
Chr02	2380884	D1b	C02-BARC-013499-00502	19.47	1.8			SNP	ACGTTGGATGTTTGAGCTGGGCATGGTATG	ACGTTGGATGAAGTGCTCTGCCTCTGTTTG	ggcgCTGCCTCTGTTTGAAAGTATGA	Reverse
Chr02	4052893	D1b	Satt216	27.34	7.9			SSR	TACCCTTAATCACCGGACAA	AGGGAACTAACACATTTAATCATCA
Chr02	4545070	D1b	C02-BARC-016063-02051	31.95	4.6			SNP	ACGTTGGATGATGTTGCTCTTCAGCCGTTC	ACGTTGGATGAAGAAGGGCCAACTCTTCAG	cgCTGATCGCCACAATATATTT	Reverse
Chr02	4844909	D1b	Sat_351	34.43	2.5			SSR	CCACCCAAGGGCATCTTTCG	GGCCGCAACTATGAAAAGAC
Chr02	6600399	D1b	C02-BARC-032631-09001	42.6	8.2			SNP	ACGTTGGATGGGATGGTCATCTGCAAGTTC	ACGTTGGATGGAACTTCGCTTATTTTGCAG	gggacGTTCCAAGTTTTAAGAGGAC	Forward
Chr02	8703658	D1b	Satt701	49.08	6.5			SSR	CTCAGCGGAAAGCCTTCTCA	ATGTCGCACCTACACCCAAAAA
Chr02	10537983	D1b	Satt558	55.32	6.2			SSR	CTCACACCCTTTCATTATCTA	AAATCGCGCATCTAAATTTAC
Chr02	12975856	D1b	Satt296	64.57	9.2			SSR	GCCCCACAACCAGAAACAC	GAAATTTGGCGACTAAAAACTGC
Chr02	14031264	D1b	C02-BARC-031301-07042	68.75	4.2			SNP	ACGTTGGATGGGGTCAAAGAAAAATAGAGG	ACGTTGGATGGTTCTATTGTGAATATTGTC	TGTCTATAAAAAAACCATTGATCTC	Reverse
Chr02	28177351	D1b	Satt290	82.89	14.1			SSR	GATTTATAAAACATTAAAAATCA	CGCACGGCTGAAACACTCTCTCA
Chr02	39596908	D1b	C02-BARC-032681-09012	83.76	0.9			SNP	ACGTTGGATGCCAATTAAGGTATACAAATTC	ACGTTGGATGGCATTGACTAAAGAGAAAAGG	gGGCCATGAACAGAGGAAG	Reverse
Chr02	43775407	D1b	Satt546	98.27	14.5			SSR	TGAGCGATCAAGAAGCACTTA	TTTGGATCGCATAACACTTTA
Chr02	44075393	D1b	C02-BARC-018115-02528	99.73	1.5			SNP	ACGTTGGATGTCTGGGAAGAGTCAAACCAC	ACGTTGGATGGACTAGTGCGAGTAGGAATC	gAGGAATCGGTATTATGGGTAC	Reverse
Chr02	46353672	D1b	Sat_069	111.6	11.9			SSR	CGACCAGCTGAAGAAA	CTGAATACCCATCATTACTTAA
Chr02	47314284	D1b	C02-BARC-026065-05239	120.5	8.9			SNP	ACGTTGGATGATCTGTTATGCCTTCACCCG	ACGTTGGATGGAAGTGACATCAATACTGAC	cACACAAGTCAAGTCAAGTAGTA	Forward
Chr02	48345843	D1b	Satt274	127.23	6.7			SSR	GGGTCAATTAGTTTTCGTCAGTT	CACGGTATATAATCGAACCTAT
Chr02	48389888	D1b	Satt459	127.28	0			SSR	TCGTGTTAGATTTTTACTGTCACATT	AACTGCATACCCTTTGTTTGAA
Chr02	50360495	D1b	GMES2618	144.44	17.2			SSR	TCCTCAGTTCTGTTCTATTTTTCG	CAAATGTTGGTGGAGACACG
Chr02	50442272	D1b	C02-BARC-030511-06893	144.71	0.3			SNP	ACGTTGGATGGACAAAGATGTAAAGTCTC	ACGTTGGATGGCTACAGGTACCTAATCCAC	ACACAAATAAGAAAAAAACATTTTAA	Forward
Chr02	51434956	D1b	Satg001	153.01	8.3			SSR	GCACCTCGTATTCTACCT	TACGCCAAGCTTGTCCAG
Chr03	324438	N	Sct_195	0				SSR	CTATGCAAGGTCTAACTACA	AAACCGTCACACAGTCTCTG
Chr03	460340	N	C03-BARC-044643-08744	1.136	1.1			SNP	ACGTTGGATGCAAATTAGTCTCTCAATGC	ACGTTGGATGCAAGTAGTTCTTAAAGTATTG	aggAAAATATATCAATCCAGAGACTAA	Forward
Chr03	462709	N	Sat_379	1.186	0.1			SSR	TTTTGGCTCATCTTTCTTTTA	GCCCTAAGCACAACTGAACCTAT
Chr03	1037249	N	D-BARC-028219-05797	6.623	5.4			SNP	ACGTTGGATGCTAGTACCTATAAGATTCAG	ACGTTGGATGACCATATTGAAAACCTGCTG	ttacAACCTGCTGATTAGTTAAAT	Reverse
Chr03	3338482	N	Satt152	20.53	13.9			SSR	CTATTCCTATCACAACACA	TAGGGTTGTCACTGTTTTGTTCTTA
Chr03	5813486	N	Satt530	26.65	6.1			SSR	CATGCATATTGACTTCATTATT	CCAAGCGGGTGAAGAGGTTTTT
Chr03	6693232	N	C03-BARC-045053-08869	27.52	0.9			SNP	ACGTTGGATGAAGTGTTCCTCTCCTAGGTG	ACGTTGGATGACTACTACTACCATTCTACC	TCTACCAACAACTATAATACAAG	Reverse
Chr03	35457098	N	Satt080	37.98	10.5			SSR	CCATAAAATAATAAAGGTCAAT	TAATCAGTGGAAAAAAAGTTAT
Chr03	38016867	N	C03-BARC-013321-00482	50.55	12.6			SNP	ACGTTGGATGTGATCATCATGCCATGGGAC	ACGTTGGATGATTGGCACCAAAACTTGCGG	attgtCACCAAAACTTGCGGCAGGACC	Reverse
Chr03	38389427	N	C03-BARC-040277-07706	53.69	3.1			SNP	ACGTTGGATGAAGGCAACCAACTACATACG	ACGTTGGATGGAAGACCGAGATTGGATCTG	TAGTCAGGAGTTTTAGATTTAAG	Reverse
Chr03	38691098	N	Satt521	54.86	1.2			SSR	CTTCACTCTGGTGTAGTGTAG	TTAGATAACGACACATTATTA
Chr03	39360307	N	Satt549	59.01	4.2			SSR	GCAAAACTTTGGAGTATTGCAA	CGCAACAATCACTAGTACG
Chr03	39478796	N	C03-BARC-042245-08221	59.29	0.3			SNP	ACGTTGGATGTAGGCACAACTGCTTTGTAG	ACGTTGGATGAGTGGTGTGTTCAAATTCTG	TTTAAGCTCTTACTATCAGAAATA	Forward
Chr03	42179970	N	Satt234	80.74	21.5			SSR	TGAGAGCAGGACATTTTT	TCTGCGAGTGTTTTCTG
Chr03	43508098	N	C03-BARC-032539-08995	85.9	5.2			SNP	ACGTTGGATGTTTCCAAAGTCAGACATGTG	ACGTTGGATGTTAGCCTCTTGCTGCTAGAC	ACACTGAGCAAGCTATT	Reverse
Chr03	44682505	N	Satt022	92.62	6.7			SSR	GGGGGATCTGATTGTATTTTACCT	CGGGTTTCAAAAAACCATCCTTAC
Chr03	45517439	N	C03-BARC-018125-02530	96.68	4.1			SNP	ACGTTGGATGACTACTCCCACCAACTACAC	ACGTTGGATGTCCCCACAATTTCGGGTATC	CACCAACTACACTGCTTAT	Forward
Chr04	511089	C1	Satt565	0		P≤0.05	Fukuyutaka	SSR	CCCGGAACTTGTAATAACCTAAT	CTCTCTTATGATGTTCATAATAA
Chr04	1891469	C1	C04-BARC-025861-05129	6.321	6.3	P≤0.05	Fukuyutaka	SNP	ACGTTGGATGAGTTTACGCATGGTGTGCTC	ACGTTGGATGCATCAAGTTCCCAATTAGTTC	caagAGAATTTTCGCTGCTCC	Reverse
Chr04	2696476	C1	C04-BARC-019133-03313	12.68	6.4	P≤0.05	Fukuyutaka	SNP	ACGTTGGATGCGACGCAATAGCCTTTTTGG	ACGTTGGATGCATGACAATCCTCGTACAGC	gtaGTACAGCACACTTAGGG	Reverse
Chr04	2719715	C1	Satt396	12.73	0.1	P≤0.05	Fukuyutaka	SSR	AAAAGGGATAAGTTTAAAAAT	GGCCTGTAAAGGGATTCC
Chr04	3368792	C1	C04-BARC-015529-01991	13.9	1.2	P≤0.001	Fukuyutaka	SNP	ACGTTGGATGAAATGGTGACTGGAAGGAGC	ACGTTGGATGTTGTCCGTTACCCACATCAC	ATGGAAATTCACAGCCT	Forward
Chr04	4172661	C1	Sat_337	21.66	7.8	P≤0.05	Fukuyutaka	SSR	CATGTTTTACAAATTTTGAAGCCTTAG	ATCAATCCATTTATGAGGTTAGTTTCTT
Chr04	5221429	C1	Sat_140	25.78	4.1			SSR	CCATGAAATTATTTGGCAAGTATT	GTTGAAGAATGGAAACTAAAAATG
Chr04	5468499	C1	C04-BARC-014361-01332	27.32	1.5			SNP	ACGTTGGATGTTACTGATACCCCTTTCACC	ACGTTGGATGACCAAGCCAAACACTATGTC	CCCTTTCACCTTTTTTTTCTTTT	Forward
Chr04	6554731	C1	C04-BARC-035457-07203	33.66	6.3			SNP	ACGTTGGATGGCTGCTTCTAAATTCTAATC	ACGTTGGATGTGTCTAGCGATTAGTGCAGG	CAGGGTGCCCTGACA	Reverse
Chr04	7819345	C1	Satt578	38.15	4.5			SSR	CCCACGTCATATCCACTGCTCCTTA	ACAGCATCGATACCATGATCTAT
Chr04	40154809	C1	Satt294	59.33	21.2			SSR	GGTCAAATGCAAATTATTTTT	CTCAGTGTGAAAGTTGTTTCTAT
Chr04	43097192	C1	C04-BARC-030647-06914	69.26	9.9	P≤0.01	Fukuyutaka	SNP	ACGTTGGATGATAGGATGCTGGATCTGCTG	ACGTTGGATGTTCTGGTGAACCCTTTGGTC	gggTCTGCTGCAGGAATG	Forward
Chr04	43929633	C1	Sat_235	72.62	3.4	P≤0.05	Fukuyutaka	SSR	TTGGGATGGGTGTAAAACATT	GAAGGCAAGTCAAGTTGATGAG
Chr04	44182296	C1	Sct_191	73.15	0.5	P≤0.01	Fukuyutaka	SSR	TGAAATGCTTGAGAAGTAA	GCGCAGTTGAAACTATAACAC
Chr04	47299538	C1	Satt180	108.23	35.1			SSR	TCGCGTTTGTCAGC	TTGATTGAAACCCAACTA
Chr05	9034571	A1	s003507308	0				SSR	TTGACGGAACAGAGCTACTACATT	ATTTGCTTCCGTAAATTCCTCTC
Chr05	8946814	A1	GMES2497	0.05	0.1			SSR	TGAATTTCTTCGACACACACA	TTGCTAGCTCTTGTGGGGTT
Chr05	8530340	A1	C05-BARC-029923-06753	2.803	2.8			SNP	ACGTTGGATGGAGCAATTTCACTTAATGTC	ACGTTGGATGGGAATTGAGGGCGATACAAA	agTTTAAAATGCATCTAACATAGTATC	Forward
Chr05	995730	A1	Sat_137	28.09	25.3			SSR	GATGACGCCGCAGGTTTCTCC	GGTGCGGTTCCACAGTTTTTT
Chr05	2012618	A1	C05-BARC-044147-08639	33.71	5.6			SNP	ACGTTGGATGAATCCCGCCTCTTACTAAGC	ACGTTGGATGTTGTCACGAAAACCCTGCAC	gCTCTTACTAAGCAATTTGTTCAA	Forward
Chr05	3403467	A1	Satt572	46.17	12.5			SSR	GAGCATGTAAATCCAGCCTATTGA	GGCTAACTTATGTTACTAAACAAT
Chr05	28478140	A1	Satt591	56.41	10.2			SSR	CGACCTTAATGATA	CCCAAAGCTTAAAATTTAATA
Chr05	31137295	A1	C05-BARC-044399-08697	58.44	2			SNP	ACGTTGGATGGGCTATCATGGTCTGTGCTA	ACGTTGGATGCAGAACAAGTGAATGAAAAC	gggtgAATGTTTCTATATCTGTTGTCA	Forward
Chr05	32388409	A1	Sat_356	64.06	5.6			SSR	CCGGAAAAATGTGAGAAATCATAAAA	TTGCATGACTATCATTCAATCAAAAAT
Chr05	33718150	A1	Sat_407	77.89	13.8			SSR	TCAAAGAACACAACTTAAATAATAAAT	ATGAATTACATTACATATGAAAAAGATA
Chr05	34684684	A1	C05-BARC-026129-05273	90.2	12.3			SNP	ACGTTGGATGCCCTAATCTGCTAGCTAGGT	ACGTTGGATGCCTCGTACATAGTATAAAC	ggagGATTGAATTTGAAAAAAGAACAC	Forward
Chr05	35100953	A1	SOYNOD26A	92.3	2.1			SSR	GAACAAAATGCCTGAGTT	CCATTCTCAATTCTTCTAGTT
Chr05	36446520	A1	C05-BARC-020035-04417	96.41	4.1			SNP	ACGTTGGATGACTCGCTTTTCTCCTTCTAC	ACGTTGGATGACACAATCGTAGTCGCTGTC	ggtagATTTTATGAGATCGCGAAAA	Reverse
Chr05	41691170	A1	Satt599	111.78	15.4			SSR	GTGTTTTTATTTGGTTTTTA	CCCTGCAGCTCAAAAATTAACT
Chr05	40531405	A1	GMES2489	117.52	5.7			SSR	CGGACATGGACGAGGTTACT	ACTCCTTGCCCTTGGAAACT
Chr05	40076371	A1	Satt225	121.82	4.3	P≤0.05	Fukuyutaka	SSR	AAAAATGTGTTAGAGCTTGTGTTGTTA	GCCACACTATTCCAGCCACTAC
Chr05	39811826	A1	C05-BARC-030735-06928	124.64	2.8			SNP	ACGTTGGATGTGCTTCATGATAGGGATTGC	ACGTTGGATGAGGAATCAGGACCAAATGGG	tcacAGAGTACTGATCTAAACTTCAT	Reverse
Chr05	38832279	A1	Sat_271	129.7	5.1	P≤0.05	Fukuyutaka	SSR	TCACTTTAATCATTACAATAAAACAACA	ACTTAGGCACACTCTAATATAACCA
Chr06	342755	C2	C06-BARC-042419-08265	0				SNP	ACGTTGGATGATCAAGAACCTGCTGCTGTC	ACGTTGGATGAGCTCAAGGTTCAAGTCAGG	CTGCCCCTCCTAAACA	Forward
Chr06	488814	C2	Satt681	1.786	1.8			SSR	GTGCACTTGTCAATCTGTT	GTGAGGCATATGTCAGTC
Chr06	521074	C2	AW734043	2.05	0.3	P≤0.05	Fukuyutaka	SSR	CCACTTGTACCTAGATTGATATA	TTTTCAGATTAATTAGTACCTAGAT
Chr06	2124225	C2	s002607789	14.85	12.8			SSR	TGAAGTTGTGAGATTTGTGCAAG	TTCTGACTTCTTGTCTAGCTACCCT
Chr06	4676916	C2	Satt640	36.47	21.6	P≤0.0001	Fukuyutaka	SSR	AGATACCTACGGAGTGTTTTTT	GGTTCCCCGGTGGCTACACAAC
Chr06	5404506	C2	C06-BARC-014949-01930	44.74	8.3			SNP	ACGTTGGATGGTAGCATAAGCAGTAGCACG	ACGTTGGATGCCTTCCTGACGATGATGATG	TGATGATGAATCTTTTGAGTAAAATT	Reverse
Chr06	6288612	C2	Satt432	47.41	2.7			SSR	GCCAGGTTGTGTTCTTGAGATA	TTCACCGAATATTCTTTTAGGTC
Chr06	7672404	C2	C06-BARC-026151-05283	57.05	9.6			SNP	ACGTTGGATGGGCGCTTTGAATTTTGGTTC	ACGTTGGATGATAAAATGACGTAGAAGAG	ggAGAAGAGAAATATTGGAACC	Reverse
Chr06	8782784	C2	Satt457	63.63	6.6			SSR	GTCCGTGTATTTTGTTTTGC	TTATCCATTTTCCCTTTAGTCC
Chr06	11310030	C2	Satt305	80.06	16.4			SSR	TTCCCAACAACAGACAACAC	TTAATTCTCCTTTATCATCATCAC
Chr06	11312436	C2	C06-BARC-029635-06268	80.33	0.3			SNP	ACGTTGGATGCCCTCTTTATTGGAGGATTG	ACGTTGGATGGCAAAAACTGGCAAAAAAAC	cttcTCCCTTGAAAGTAAACTCTCCTAA	Forward
Chr06	14601298	C2	Sat_213	106.95	26.6			SSR	ATCCCTAATTGTTATCTAATAA	CAATATACTCCCCCATACCTTCGCA
Chr06	15756353	C2	Satt363	111.8	4.8			SSR	TAGAGGGATCCAATTAGAATCCAAGAAA	TCTTCGATCTTCATATTCATTTTTGTAA
Chr06	16207334	C2	C06-BARC-040023-07637	115.18	3.4			SNP	ACGTTGGATGCCCCCTTTCCTTCACCATTT	ACGTTGGATGTTGACCCTTTGTGAATTGCG	gggtgGTGAATTGCGATTATACGA	Reverse
Chr06	17173853	C2	Satt277	118.25	3.1			SSR	GGTGGTGGCGGGTTACTATTACT	CCACGCTTCAGTTGATTCTTACA
Chr06	17424290	C2	C06-BARC-014491-01562	120.29	2			SNP	ACGTTGGATGGGCAGGCCAAGAAACAAAAG	ACGTTGGATGGCGGGTTTTTCATTTTGTGTC	ATGTTAGTTACAAATGTAATGCTA	Forward
Chr06	18540826	C2	sF3H	122.63	2.3			SSR	TGTGAGATATTTGGCTACCACCTCC	CTAAACTCCAATGGGTCATTCCACTC
Chr06	19166600	C2	C06-BARC-014947-01929	124.07	1.4			SNP	ACGTTGGATGCTAAATGGAAATTCCCAGAG	ACGTTGGATGAATGGGAAGGAGGCTGAATG	ccttcAATTCCCAGAGTTAACTTTCAAT	Forward
Chr06	19841470	C2	FT1-55K	124.12	0.1			SSR	CGATCCAACATCTCCTCCAT	TCAGCAAAATTGTGTTATGATTGA
Chr06	19870040	C2	FT1SSR9	124.17	0			SSR	CTACAGTTCAACCCTTC	TGTTGGCCTTTCAATCTTGT
Chr06	20080901	C2	C06-BARC-042161-08189	124.22	0			SNP	ACGTTGGATGAAAAAAGGATACTTTCAATG	ACGTTGGATGGAGGTGAAGAACATGAATAGC	cccacAGGATACTTTCAATGAATTGTT	Forward
Chr06	39771992	C2	Satt708	126.84	2.6			SSR	CAATTTTAAGAGATTTTCGGGATAA	ACTCGGTTGATTTTTTTTTCAATTTTTT
Chr06	43291289	C2	Satt460	129.68	2.8			SSR	CGATGGGCTGTTGGTTTTTAT	CATACGATTTGGCATTTTTCTATTG
Chr06	45281726	C2	C06-BARC-010457-00640	131.77	2.1			SNP	ACGTTGGATGGAGATTGATGGTGCTCCAAG	ACGTTGGATGCCTCAAAAAAGACAAGTGTCG	ATGGTGCTCCAAGAATGGT	Forward
Chr06	47485080	C2	Satt316	137.5	5.7			SSR	GTGAGAAACTAGCCAAGAATAGA	CAATTGTTTCCAAATGACACT
Chr06	49836316	C2	Satt357	161.59	24.1			SSR	CCTGAGCAATTCATACTCC	TAACCGATCCGATCCTTGACA
Chr06	49897630	C2	C06-BARC-042781-08405	168.62	7	P≤0.0001	Fukuyutaka	SNP	ACGTTGGATGCTCAATGATTCTTGGCCAAT	ACGTTGGATGCTGGTAAGAGAAATGGTAGC	ggaatAGAAATGGTAGCAATGCACTTTC	Reverse
Chr07	504340	M	GMSC514	0				SSR	TACCTTTCTTGTGAGTCGTA	TATTGAGATGGATATTGTAGATC
Chr07	2414416	M	Satt150	8.994	9			SSR	AAGCTTGAGGTTATTCGAAAATGAC	TGCCATCAGGTTGTGTAAGTGT
Chr07	4211308	M	C07-BARC-031399-07089	17.85	8.9			SNP	ACGTTGGATGGTAAGACTTTTAAGATAGC	ACGTTGGATGTTGCACTCTCATCTAATCAC	ATCACCATGAATGATAATTTGTTGA	Reverse
Chr07	4962954	M	Satt540	23.39	5.5			SSR	CTGGCGAATCAAGCTTTGTAAC	CCGTGATTGCGAAGAGGATATT
Chr07	8243860	M	Satt463	39.4	16			SSR	TTGGATCTCATATTCAAACTTTCAAG	CTGCAAATTTGATGCACATGTGTCTA
Chr07	9628600	M	C07-BARC-016783-02329	42.16	2.8			SNP	ACGTTGGATGTGATGCTGGAATAGCTGTGG	ACGTTGGATGATTTCATCTGCCGCAGTTCC	CAGTTCCAGCAGCAGCC	Reverse
Chr07	10415475	M	Satt323	43.33	1.2			SSR	GTCGTCCTATCTAATGAAGAG	TGTGCGTTTAAATTGCAGCTAAAT
Chr07	13585876	M	C07-BARC-032007-07237	45.15	1.8			SNP	ACGTTGGATGCTGAAAAACTCGAGTATATG	ACGTTGGATGCATGATCCCTGACTACTTGG	CTCGAGTATATGCCAAGT	Forward
Chr07	15355248	M	C07-BARC-017117-02203	50.64	5.5			SNP	ACGTTGGATGGGGTGTGTTTGTTGTAGAAA	ACGTTGGATGATCTCTCCTTCTGCTGAAAC	TTCTGCTGAAACATGTTTTATTTT	Reverse
Chr07	16428068	M	Satt494	56.25	5.6			SSR	GGCCGGTTCTCATTACAGGTCTCT	GGATTTCCATCTTGAATTTTATTA
Chr07	18219393	M	Satt728	63.36	7.1			SSR	GCGTACCCCTATATGGATGTTTCTTCCT	GCGTATGCAGCAAACAAAAAATATATAAT
Chr07	36148115	M	C07-BARC-013905-01266	71.39	8			SNP	ACGTTGGATGCACTATCAGTTAACACAAAG	ACGTTGGATGACCCGCACACATTATTCAGC	TATCAGTTAACACAAAGATTTTT	Forward
Chr07	36812484	M	C07-BARC-028385-05857	76.52	5.1			SNP	ACGTTGGATGTCGGTGTAGATGGTAAGTCC	ACGTTGGATGATGGGTCAGATGATGGCAAG	TGATGGCAAGTTTGTAGA	Reverse
Chr07	37174014	M	Satt551	77.65	1.1			SSR	GAATATCACGCGAGAATTTTAC	TATATGCGAACCCTCTTACAAT
Chr07	37577240	M	C07-BARC-045287-08922	78.76	1.1			SNP	ACGTTGGATGGTGAGATTCACCCAATAATAG	ACGTTGGATGGAGTGTGGTATTAGTATTTC	GTGTGGTATTAGTATTTCTTATTTGT	Reverse
Chr07	37577240	M	C07-BARC-045287-08923	78.81	0			SNP	ACGTTGGATGGTGAGATTCACCCAATAATAG	ACGTTGGATGGAGTGTGGTATTAGTATTTC	ggagaTGAAACAATATACTATCAAGTGT	Forward
Chr07	39127792	M	Satt250	87.28	8.5			SSR	CGCCAGCTAGCTAGTCTCAT	AATTTGCTCCAGTGTTTTAAGTTT
Chr07	40968708	M	Satt210	92.55	5.3			SSR	AAAAACGTCAGGTCAATGACTGAAA	GGGCTTAGATATAAAAAAAAAGATG
Chr07	43225732	M	Satt336	108.47	15.9			SSR	AATTGGAGTGGGTCACAC	TTCCCGGAAAGAAAGAAA
Chr07	43709374	M	C07-BARC-028517-05936	111.29	2.8			SNP	ACGTTGGATGACTCGTTGGAAGTGGGAATG	ACGTTGGATGACAACCACGCAAGATGGTAG	AGTGGGAATGGAGGTT	Forward
Chr08	182214	A2	Sat_383	0		P≤0.01	Fukuyutaka	SSR	TTTCCCTCCCCTGTTTCCTACACCTC	ATTGAGCTATATTAAAAGAATGAACTAT
Chr08	1306374	A2	Satt390	6.896	6.9	P≤0.001	Fukuyutaka	SSR	AGTGGCTGATAAAAAAAATACTCA	ATAATCGCGGCACAATAATTC
Chr08	3307771	A2	C08-BARC-042199-08208	20.58	13.7			SNP	ACGTTGGATGTCCTCAGAGCAGAAAAAAGG	ACGTTGGATGCAAATTCCTACCCAGGTGAG	ttgaATGTCAAAAAACACATCTCT	Reverse
Chr08	4000299	A2	Satt207	23.27	2.7			SSR	TTTTTCTCATTTTGATTCCTAAAC	ATTGTGATTGTAGTCCCTAAA
Chr08	4647091	A2	C08-BARC-025785-05065	27.59	4.3			SNP	ACGTTGGATGGGGCCCCAATTCACTTAATA	ACGTTGGATGACCATTTGCATGATGGTATG	TGGATGGGTGCTGAA	Forward
Chr08	5278748	A2	C08-BARC-025925-05160	32.27	4.7			SNP	ACGTTGGATGAAGCCTTCTCGATCACCAAG	ACGTTGGATGCTCGCAAATTGAATCCACCC	gttACCCAATTAATAATCTAAGGAATA	Reverse
Chr08	6751514	A2	Satt315	39.66	7.4			SSR	GCGCGACAACTCTAATGAAAATCT	GCGGAGTTTGATTTTTCAAAAGT
Chr08	8279352	A2	Sat_162	45.45	5.8			SSR	TGGTTTTTCGCTGGATATA	CATTTCGTAACATATTTTTCAC
Chr08	8368823	A2	AY262686B.1	46.23	0.8			SSR	ＣTCACTAATAGCGTGATTGG	ACACTCTAGTAGTAAGCGGAC
Chr08	10721660	A2	Satt424	61.62	15.4			SSR	CAACCTGTATTCCACAAAAAATCTCACC	GCGCCCCAATTTGACTATAAATAAAAGT
Chr08	13199926	A2	Satt341	72.31	10.7			SSR	GAGCTTACCAACATAAAAAAACT	GTCCAACATTGAGGCAAGAATAC
Chr08	14593506	A2	C08-BARC-016119-02287	81.36	9.1			SNP	ACGTTGGATGTTCTCTCTTAGAGCACTCCC	ACGTTGGATGTGGGTCTTTTACTAGGGTCG	gtcaTCATCCACAATCGCAAA	Forward
Chr08	14730351	A2	Sat_129	81.98	0.6			SSR	GGGGACTCCCTCTCCAGAAGTAAT	GGGAGCAATTGATAAGTGTGAAAATAAT
Chr08	16849115	A2	s011301837-2	98.6	16.6			SSR	AATGGATCAAATTTAGCAAGTTA	ATGCATGGAACGATCATTGTAA
Chr08	18317930	A2	C08-BARC-043057-08512	113.97	15.4			SNP	ACGTTGGATGCAACAAGACGGACTTATTGC	ACGTTGGATGTTCTGAGTTATGACCATCAC	gCATAGCTAAACATTAAGCTGT	Forward
Chr08	18925611	A2	Satt437	116.04	2.1			SSR	ATCCCATTGTAGTGCATTTATAGTGACG	GGTAACCTATTTTTTATGCTTCTGT
Chr08	41549062	A2	Satt209	140.22	24.2			SSR	GTGGATAAAAGCCATCTCTA	TCCATAGGCTTAATTCTTATGATGTT
Chr08	43599678	A2	C08-BARC-032667-09010	149.61	9.4			SNP	ACGTTGGATGCAGTTTTACACCCTAGCATA	ACGTTGGATGTGTGTTTGTGAACTTCTAC	ggatACATATATCTCCTTCTACCAATT	Reverse
Chr08	44665892	A2	Satt409	154.22	4.6			SSR	CCTTAGACCATGAATGTCTCGAAGATA	CTTAAGGACACGTGGAAGATGACTAC
Chr08	46365995	A2	Satt429	170.69	16.5			SSR	ACCATCATCTAATCACAATCTACTA	TCCCCATCATTTATCGAAAATAATAATT
Chr09	2384525	K	Satt119	0				SSR	TGTGCCAGTGTTGATAGTTA	CTGATCCCCAATAAATCTG
Chr09	5753656	K	Satt137	28.38	28.4			SSR	TAACCAAAGAGTTCCCAATAAA	CCTCAAATTAACCTTGTCTCAC
Chr09	7428611	K	C09-BARC-015513-01990	34.18	5.8			SNP	ACGTTGGATGGGTTACACCACTAAGGTGTC	ACGTTGGATGGTCACTGTAGTAGAGACTCA	gggaACTGTAGTAGAGACTCATATATAC	Reverse
Chr09	8025512	K	C09-BARC-043033-08504	35.07	0.9			SNP	ACGTTGGATGACCATTTGCAGTTTTTTGGG	ACGTTGGATGATGCTAAAACCGATGGGCTG	accTTTTGCTGAATTTTAACGC	Forward
Chr09	10894174	K	Satt055	35.37	0.3			SSR	AGTTAAGGAAGAATTTATTGTTAT	AACATTTTATTTGAGTATTTAGAAT
Chr09	12714551	K	C09-BARC-014761-01655	35.66	0.3			SNP	ACGTTGGATGAAGCCCCCTGTTAAGAAACC	ACGTTGGATGAATCAGGTGGGTGTCTTCAG	ctTTAAGAAACCTCCTATTTACAA	Forward
Chr09	16010644	K	C09-BARC-022165-04292	35.71	0.1			SNP	ACGTTGGATGCAACAATTCCCCCTTTCCTG	ACGTTGGATGCTTGCTTCTTTGTTTGGATTC	ccTCTTTGTTTGGATTCTAATTCT	Reverse
Chr09	35189007	K	Satt559	47.23	11.5			SSR	ATTCGAAATATTAGTCAAACAA	CGAGCATATAGTCGGTAAAGTT
Chr09	36240044	K	Satt273	49.81	2.6			SSR	CCTGATTACATTATCGCTTA	GCCTTTCGTTCTCAAACTGAGAGT
Chr09	37987553	K	Satt499	64.98	15.2			SSR	GCAGAGATAATTGTATTTTTG	CTGCCCACTAGGGAACGAAAGATGA
Chr09	39067367	K	C13-BARC-044609-08740	71.52	6.5			SNP	ACGTTGGATGGGATTAAAATGATGGAACTG	ACGTTGGATGGAGTGATGCACTAAAGTTTC	gggCTATTGAATGAAACGGTTCTA	Forward
Chr09	39730905	K	Satt260	74.62	3.1			SSR	CCAAATGTATACTTTAAATTCTT	GGTTTAGCTAAAATAGTTCGTGC
Chr09	41620614	K	C09-BARC-025669-04989	86.05	11.4			SNP	ACGTTGGATGATACTGTCAAAGCATCCAGC	ACGTTGGATGCGGCCTTCAGAATCCAAATG	cAAGCATCCAGCTCCACT	Forward
Chr09	42514242	K	C09-BARC-045189-08902	93.2	7.2			SNP	ACGTTGGATGAATGGAATAGGAGGAGGAGG	ACGTTGGATGTTGATGTCGACTTCGAGGAG	ggGGAGGTTTTGCAAAGAA	Forward
Chr09	42973220	K	C09-BARC-030085-06807	95.02	1.8			SNP	ACGTTGGATGTGCCGATTTGGGTCAGAATG	ACGTTGGATGTATTTGTTTGTGTTCAAC	AACATAAACTGCTGTCTAATAT	Forward
Chr09	43310841	K	Satt196	96.49	1.5			SSR	TTGGGAAATAGTGATTGAGGTAAAA	AAATCCCCATTGAATGAGAATAAG
Chr09	43316159	K	4-8	96.54	0.1			SSR	GTGGTTTCACACCTTCTATGTGA	CCTCCACACTGCAAAACACTAAA
Chr09	45420921	K	Satt588	108.97	12.4			SSR	GCTGCATATCCACTCTCATTGACT	GAGCCAAAACCAAAGTGAAGAAC
Chr10	179104	O	Sat_196	0				SSR	AAACGAGATACTAGGATTTTGACTT	AGCCTTAGGAGTAGTTAATGATGAT
Chr10	208024	O	C10-BARC-044729-08775	0.855	0.9			SNP	ACGTTGGATGCAACTGGAGTACATGACAAC	ACGTTGGATGGTACATGTCTTCTGTGTAGG	aaagtTAGGATTGTACTATACCTTAAGC	Reverse
Chr10	971758	O	C10-BARC-017663-03094	8.185	7.3			SNP	ACGTTGGATGGCCACTGGTAAATATTGCTC	ACGTTGGATGGTAGGTGAGAATGAGTGACG	cGGAAGGAAGGAAGATATGGA	Reverse
Chr10	1022731	O	Satt358	8.463	0.3			SSR	GCGGCGCTTTATGTAACAATACGATTT	GCGAGTAAAAGCAGAGTGCGGAGTA
Chr10	2654073	O	Satt445	33.37	24.9			SSR	CATTGCATCGAATTATTA	TTGGAATTTGTGATTGACA
Chr10	3520180	O	C10-BARC-018911-03271	40.18	6.8			SNP	ACGTTGGATGCCAGCATTATCTGCAGAAAG	ACGTTGGATGCTTTTTGATCCCGTTTAACC	ggTGAAGAAAACATAAGCACAG	Forward
Chr10	4228133	O	C10-BARC-040995-07876	44.95	4.8			SNP	ACGTTGGATGGGGTTTTGCTTAGGGCAATT	ACGTTGGATGTTTAAGGTGTATCCCCTTAC	AGAAAACTAACAATAGTGATAAATAG	Forward
Chr10	5040840	O	Satt347	52.03	7.1			SSR	CGCTTCCATTTTAAAGTA	GTCACCGTTGTATACCTA
Chr10	6431286	O	C10-BARC-017045-02181	56.83	4.8			SNP	ACGTTGGATGCAGTTAAAATTGAGGCTCCG	ACGTTGGATGTTCCCTTCAACATTTCTAGC	GGCTCCGAATGATGATTA	Forward
Chr10	32898657	O	Satt241	63.5	6.7			SSR	CTTGGTCTAAGAAAACTTTTGGT	GGGGGTTTTATCTCTTAAATGTG
Chr10	35579399	O	Satt473	64.83	1.3			SSR	ATCTCGACCTAGTTGTCCATGTTCAA	CGAGAGTTGCTAACTTTAGGATAGTG
Chr10	39749378	O	Satt477	81.85	17			SSR	GTTGGGAAAAGGTTACTACCATATC	GGTCCGTATGCAATTCTTGACTAATA
Chr10	39983664	O	C10-BARC-040653-07810	82.96	1.1			SNP	ACGTTGGATGACCTCCACTGAATCAATGCC	ACGTTGGATGTGGCACAAAATAACAATGG	taataAATGCCTATATCAAACAAAGTA	Forward
Chr10	41690197	O	s022600099	94.45	11.5			SSR	TTGTTGTTATCCTCATCCTCGTC	CAAACTTAATATTGTTTACGGTTT
Chr10	43451323	O	Satt331	106.4	12			SSR	GCAGAGTCCCCCCTAAATATAG	CGGGAACAACCACACTCTCCATT
Chr10	43841647	O	C10-BARC-031677-07213	108.39	2			SNP	ACGTTGGATGGGATTTTTTTCCTCTTCCATC	ACGTTGGATGCACACATTTTAATGTGTCTTG	GCATTAAATATACTTGAAATTCAATT	Reverse
Chr10	44136397	O	Satt581	110.41	2			SSR	CCAAAGCTGAGCAGCTGATAACT	CCCTCACTCCTAGATTATTTGTTGT
Chr10	44518058	O	FT2-MiB319	112.61	2.2			SSR	AGATGATGCTATCCTCGGAAT	ATGCACTACGTCACGGATTT
Chr10	44786885	O	FT2-300H01d	114.53	1.9			SSR	GTGGATGTGCGTGAGAAATG	GCCATATTGGGCTGGTGTAT
Chr10	45958712	O	Satt153	118.9	4.4			SSR	GGGTTATATCAGTTTTTCTTTTTGTT	CCATCCTCGTTAGCATCTAT
Chr10	46088239	O	Satt243	119.96	1.1			SSR	CATTGCACATTAGGTTTTCTGTT	GTAAGATCACGCCATTATTTAAGA
Chr10	46682482	O	C10-BARC-021715-04192	122.62	2.7			SNP	ACGTTGGATGTATATGCTGTCCACACTGGC	ACGTTGGATGTTCAAGGCTTTTCTAGGTTG	ctgcACACAAACACACAACAAAACAA	Forward
Chr10	47603419	O	Sat_108	127.29	4.7			SSR	AAAAATCTATTCACTTTGAGTCTA	TTGAAAGAGTCACGTCTATTCTAT
Chr10	47654346	O	138ct58	127.55	0.3			SSR	AGCTATCAGTATCTTATAAAC	GAGGCACATTGTTCTGGG
Chr11	199068	B1	BE806308	0				SSR	ATTTGACCCCGTTCATACAT	GCAGAAATCCGCTCTCTTTA
Chr11	2169219	B1	C09-BARC-020251-04535	11.16	11.2			SNP	ACGTTGGATGAACGCCGATTCGATTCTCTC	ACGTTGGATGCCACTGAAAAGGCAAACACG	ATTCGATTCTCTCTTTCCAGT	Forward
Chr11	2710504	B1	Sat_272	13.23	2.1			SSR	ATGGCAATATGTTTTTGAGC	GCCTTGTAATTTTCCTTGTTAATGTG
Chr11	4224458	B1	Sat_270	22.41	9.2			SSR	AAAGCACTTGGATGACACATAA	AGGGGTAGAGACTGGAGAGTA
Chr11	5367650	B1	C11-BARC-030509-06888	28.42	6			SNP	ACGTTGGATGTCTGTGGTGAGTTGAGGAAG	ACGTTGGATGAAACACACAGCAACGCTATC	gtGCAGTGTCGTGATGT	Forward
Chr11	6206853	B1	Satt509	35.55	7.1			SSR	CTACCGTGTGGTGGTGTGCTACCT	CAAGTGGCCAGCTCATCTATT
Chr11	6860606	B1	C11-BARC-030313-06852	41.91	6.4			SNP	ACGTTGGATGATTGCTTGCTGGTGGTGCTG	ACGTTGGATGCCATATCCTCCATATGCACC	cccaCATATGCACCATATCCATG	Reverse
Chr11	8879429	B1	Satt197	51.03	9.1			SSR	CACTGCTTTTTCCCCTCTCT	AAGATACCCCCAACATTATTTGTAA
Chr11	9980857	B1	Sat_128	57.41	6.4			SSR	GGGGTTTTGTTAATCATTGTCCTTAGAT	GGGAGAAAATTTTTAATGCCAGTAGTTA
Chr11	11269256	B1	C11-BARC-022123-04287	63.14	5.7			SNP	ACGTTGGATGCACGACTAGCAGATGCTGAC	ACGTTGGATGTACAACTCCGATGCCTGACC	gTTTGGATCCTAATGCAGTA	Forward
Chr11	13984414	B1	Satt519	67.57	4.4			SSR	GGATTTCAAAGAATGAACACAGA	CCGCAAGGTTACGAACTGCTCGAA
Chr11	15576626	B1	C11-BARC-040309-07711	71.92	4.4			SNP	ACGTTGGATGTGACTCTAAAGCAGAACAA	ACGTTGGATGATGCTGGCCTTAAAGTTGGG	tcAGGTAGACTCTGCAACT	Reverse
Chr11	16893647	B1	Sat_348	77.5	5.6			SSR	AAGCCGCACACTAAGATGAAGAT	TGAATAACCAAATGGAAAGAGATT
Chr11	22137748	B1	Satt332	88.1	10.6			SSR	CATCCAGGGCTTGCAACAAAG	GTCCTTATATATGGAAGATCA
Chr11	34635185	B1	Satt444	89.75	1.7			SSR	TGCAAAAATACGGGTTCATAAT	AGAGGAAGCGAGACTAATAGAAG
Chr11	36868224	B1	Satt359	113.18	23.4			SSR	AGAAAATAATCCTGCTCAAG	TTTAAGTCCAATAACAAAGATAAC
Chr11	37750830	B1	GMES1793	119.03	5.8			SSR	GGAGGAAGAAGGGGAACAAG	ATATGAACCGTTGGCCTGAG
Chr11	38345331	B1	C11-BARC-044711-08768	128.21	9.2			SNP	ACGTTGGATGATGTCATAGGCAAGGTAGTG	ACGTTGGATGGAGTTGTGTTGGAGTTAATTC	ccgtCAAGGTAGTGTATCCCAAG	Forward
Chr11	38360542	B1	Satt453	128.26	0			SSR	GAAAAAAAACAATAAACAACA	TAGTGGGGAAGGGAAGTTACC
Chr12	307450	H	Satt666	0				SSR	TGGCTTGTCATCTCTACTTTTATTAG	TCATGCATCTAATTTGTTTTATCTATCA
Chr12	1682474	H	Satt353	12.52	12.5			SSR	CATACACGCATTGCCTTTCCTGAA	AATGGGAATGCCTTCTTATTCTA
Chr12	3002397	H	C12-BARC-040509-07765	23.76	11.2			SNP	ACGTTGGATGTGTTGTTGCTTTGACGCGTG	ACGTTGGATGTCAAATAATGCGGTAGCCAG	tgTCTGTTTTGTGAGCCAA	Forward
Chr12	3705083	H	C12-BARC-014337-01324	30.08	6.3			SNP	ACGTTGGATGCCCTTAACCTTGCTTCATCC	ACGTTGGATGGTAAAGCCTTTTTCTAATCG	TTTTCTAATCGTTTTTCATATGAT	Reverse
Chr12	4268328	H	C12-BARC-016807-02335	33.88	3.8			SNP	ACGTTGGATGTGCCCCTTTCTCTTTTCATC	ACGTTGGATGGCAACTAGATGAAGTAAATG	gtaCTCCTTTCTTTATGGGTGAGAGA	Forward
Chr12	4519572	H	Satt568	34.46	0.6			SSR	GAATAATCCAATTCAATTTA	CGGACACCGGTCTACTAGGAAAGTAA
Chr12	5237361	H	C12-BARC-041563-08037	38.56	4.1			SNP	ACGTTGGATGATGACGTCATCAAGATCTCC	ACGTTGGATGAGAGGCAAAGAGGTGCTATG	cCAAAATCACTTTCAAAGTTGT	Forward
Chr12	6361515	H	Satt442	42.01	3.5			SSR	CCTGGACTTGTTTGCTCATCAA	GTTCAAGGCTTCAAGTAGTCAC
Chr12	6370557	H	C12-BARC-041917-08135	42.06	0.1			SNP	ACGTTGGATGCTCATTTAAAGAAGAGGAGG	ACGTTGGATGGAGCCTTAAGAAACAAGTTAG	ccAGAAGAGGAGGAGGTGA	Forward
Chr12	6846362	H	C12-BARC-044091-08613	44.87	2.8			SNP	ACGTTGGATGTGGGAGACCAAACAGCAAAC	ACGTTGGATGCAGTAGGTTTCTAGCTTTG	gggcACAGCAGGAAAGGTAGT	Forward
Chr12	9092875	H	C06-BARC-030173-06820	56.02	11.2			SNP	ACGTTGGATGATAGACCCTATGTTTCTGTG	ACGTTGGATGTTTTTACATTACAAGAACTC	aaggTGTTTCTGTGAATTAATGGGTAAT	Forward
Chr12	9770292	H	C12-BARC-025943-05178	56.32	0.3			SNP	ACGTTGGATGGCTTGCTGAATGTTGAACGG	ACGTTGGATGCTTGTTTGACACATGGCAAC	GACACATGGCAACTAGATTAT	Reverse
Chr12	11531166	H	C12-BARC-043055-08510	57.19	0.9			SNP	ACGTTGGATGGCATTGTCTATACTCATCGC	ACGTTGGATGACTAGGCTATCATCTAAGGG	CTCATCGCAATGAAGACAT	Forward
Chr12	12248315	H	Satt541	57.48	0.3			SSR	AATCCATCACACATAAA	GTACTCCCTCCAGAAAATAACC
Chr12	19932025	H	Satt222	59.87	2.4			SSR	TGTTTTGTGAAAATAATAATTAAAGATG	CCACAAGTAACTAATGTAATAGGTGTT
Chr12	36042990	H	Satt142	79.96	20.1			SSR	GGACAACAACAGCGTTTTTAC	TTTGCCACAAAGTTAATTAATGTC
Chr12	36409981	H	Satt181	82.79	2.8			SSR	TGGCTAGCAGATTGACA	GGAGCATAGCTGTTAGGA
Chr12	37760598	H	C12-BARC-042997-08496	93.53	10.7			SNP	ACGTTGGATGTCTAACAACCACCACCTCTC	ACGTTGGATGGGAGTTAGGGCAGTTGAATT	AGAAATATTCGGCGACT	Forward
Chr12	38202570	H	C12-BARC-039237-07479	97	3.5			SNP	ACGTTGGATGCCCATGTTGTTCTAGAGACC	ACGTTGGATGAGGATGTTATCTATCCACTC	gcaaTTGCATGGAGGAAGAAAATGA	Forward
Chr12	38453487	H	Satt434	97.58	0.6			SSR	TTCCGATATACTATATAATCCTAAT	GGGTTAGTCTTTTTATTTAACTTAA
Chr13	11494402	F	Satt343	0		P≤0.05	G. soja	SSR	CATGGCGGAAAGCGAAACA	TCCCAATTCACCTCTTCA
Chr13	10032770	Ｆ	Satt193	1.631	1.6	P≤0.05	G. soja	SSR	TTTCGATAAAAATGTTACACCTC	TGTTCGCATTATTGATCAAAAAT
Chr13	5376458	Ｆ	Satt252	11.63	10			SSR	AATTTGGATTAATTAAATTTATG	CTCGGTCCTCTCAAATAAGGTCTC
Chr13	5006261	Ｆ	C13-BARC-041237-07944	11.68	0			SNP	ACGTTGGATGAGAAGATTCATGCCACCTCC	ACGTTGGATGCCACAAATTTTACGAGCTTG	GTGCCAGAAACCAGAG	Reverse
Chr13	1294355	Ｆ	Satt659	11.96	0.3			SSR	GCTCAACTTCGTGTAACAAG	CATCGGTAACTATCTAATATTCGTA
Chr13	20933763	Ｆ	Satt516	12.01	0			SSR	TTAGCACTATTTTTTTACAAGA	CCGTTCCTCTTTACTTTAT
Chr13	20987952	Ｆ	C13-BARC-022279-04307	12.06	0.1			SNP	ACGTTGGATGGGAAATATTGCTTGGTGAATC	ACGTTGGATGCACTAAGAAAAGGATAAGAG	ggacGGAAAAAAAAAAATCAAAGATGC	Reverse
Chr13	23114910	Ｆ	Satt595	12.34	0.3			SSR	GATGGGAAGCAAACAAGAAG	AACCCCCTCCCCTAAAT
Chr13	25801496	Ｆ	Sat_229	22.55	10.2			SSR	TGTGCTACTTCACATCTTGAGAGAAAGA	AGGGTTTAGAAAAAGATTCACCAAATAT
Chr13	27718764	Ｆ	Satt114	34.11	11.6			SSR	GGGTTATCCTCCCCAATA	ATATGGGATGATAAGGTGAAA
Chr13	28187946	Ｆ	C13-BARC-031461-07098	36.2	2.1			SNP	ACGTTGGATGCGATCTTGAATGGTCTCTGC	ACGTTGGATGGGAGATGCAAAAAAGCGGAG	gTGCAAAAAAGCGGAGAACTTA	Reverse
Chr13	30012496	Ｆ	C13-BARC-041141-07916	44.07	7.9			SNP	ACGTTGGATGCAATGGACCAGAGAGAAATG	ACGTTGGATGTTTCTACTCCCCTTGTCCAC	aAAGATCTGTCATTGAGAAATCC	Reverse
Chr13	30457376	Ｆ	C13-BARC-017917-02451	44.94	0.9			SNP	ACGTTGGATGGAAGTTACCTGAAGGATATTC	ACGTTGGATGAGAGCTTCTTCAACTCTC	TGTCATTCATTATTTTACTACAGA	Forward
Chr13	31508993	Ｆ	Satt335	52.64	7.7			SSR	CAAGCTCAAGCCTCACACAT	TGACCAGAGTCCAAAGTTCATC
Chr13	31993678	Ｆ	C13-BARC-025765-05056	55.04	2.4			SNP	ACGTTGGATGTCACTATGATGATGAAAAC	ACGTTGGATGATAAAGTGTGTGGAGACTTG	gTGATGATGAAAACATGAAGA	Forward
Chr13	33555367	Ｆ	Sct_188	64.56	9.5			SSR	TTCAACCATGTCATAAAAT	CTCACTCCTCCATAAAAAT
Chr13	35209354	Ｆ	GMES4020	73	8.4			SSR	CAATGCTGTCTTGCAGTGCT	CACAACCTGACATTCAAGGAAA
Chr13	35487572	Ｆ	C13-BARC-041127-07909	73.27	0.3			SNP	ACGTTGGATGTACCCTTAAGTAGATGAGGT	ACGTTGGATGCAGCAAAAGGCTCCACTTTC	AGTAGATGAGGTTTTCTCT	Forward
Chr13	36566886	Ｆ	C13-BARC-028887-06034	77.12	3.9			SNP	ACGTTGGATGGGTCTTCTCAGCTATTCCAC	ACGTTGGATGAGAAACTGCTACAGGAGCAC	GTGCAGAAAATCAAGGC	Reverse
Chr13	38075189	Ｆ	Satt554	84.56	7.4			SSR	ATATGCTTTGTAAGAAAATTA	CAAGCCCAAATATTACAAATT
Chr13	40148858	Ｆ	C13-BARC-025915-05157	96.4	11.8			SNP	ACGTTGGATGACTTATCACGCATCACCCAC	ACGTTGGATGCTCAGCAACAGGAGTAAACC	ggCGAAAACGGGGATTAGAG	Reverse
Chr13	40160769	Ｆ	AW756935	96.72	0.3			SSR	GCTGGTGATTGTGTAAT	TAATATAGTTTTGTATTGAAAT
Chr13	41884914	Ｆ	Satt656	108.92	12.2			SSR	TACTAAAAATGGCAATTATTTGTTG	TGTTTCAGTATTTGGATAATAGAAT
Chr13	43885966	Ｆ	Satt395	126.08	17.2			SSR	CGCGCTAGTTGAATGAATGT	CATTGAGGAATTTTTTAT
Chr13	44238273	Ｆ	C13-BARC-028899-06036	127.22	1.1			SNP	ACGTTGGATGACTGTGACAGGGTAGTAGAG	ACGTTGGATGTGCCAGCATCATGATTCTTC	CTTCTTGGCTTCTAAAACTTAG	Reverse
Chr14	2954750	B2	Sat_342	0				SSR	ACTCTGGGGAAAATTAGTTTAG	GAGTCGGGGAGCACTACTTGTC
Chr14	3061501	B2	C14-BARC-016567-02143	0.559	0.6			SNP	ACGTTGGATGATGGTGTTATCATCTTTGC	ACGTTGGATGTCCGAACTTAACTTTCCCAG	gAAGAAAAGATCATACCCATG	Reverse
Chr14	5028677	B2	C09-BARC-039595-07510	13.57	13			SNP	ACGTTGGATGAATCTGGATTAGGGAGGTGC	ACGTTGGATGGTGCCGTGTATTGGATATTG	CTGAACAACACCACCAT	Forward
Chr14	5177229	B2	Sat_287	15.08	1.5			SSR	CATTCCCTATTTTTTAGAATGAGTAAAT	CCATAATCAGCATGCACACCTTATATGG
Chr14	5429537	B2	C14-BARC-015539-01995	16.58	1.5			SNP	ACGTTGGATGGTTTCAAACAATAAATTCTTAC	ACGTTGGATGCCATGGTTTTAACATTTTTC	ATTTTTCTCATGAGAAGGG	Reverse
Chr14	7306341	B2	C14-BARC-013059-00432	29.8	13.2			SNP	ACGTTGGATGGAACAGCAGAGGACTGTAAG	ACGTTGGATGTACTCAACCCAAAATGTGCC	GTAAGTAACTTTTCCTGCAA	Forward
Chr14	7379565	B2	C14-BARC-044549-08718	30.09	0.3			SNP	ACGTTGGATGCTGCCCAGGAAAGCAGAAAG	ACGTTGGATGATACTGGTAGCAATATCAGC	AGCAGAAAGTTTCTCCT	Forward
Chr14	8642589	B2	Satt416	39.13	9			SSR	TATAGCCCAGCAAAAAAAAACAGAGAT	ATCAAAACCGACCAATGAACAAAAAAA
Chr14	27131235	B2	Satt601	43.73	4.6			SSR	CCTACGCAAGTAACATTGGTTGTCAT	GCTAAAACGTATTAAATTAAGA
Chr14	39579293	B2	Satt556	45.96	2.2			SSR	ATAAAACCCGATAAATAA	TTGTGCACCTTGTTTTCT
Chr14	45763060	B2	Satt534	60.01	14.1			SSR	CTCCTCCTGCGCAACAACAATA	GGGGGATCTAGGCCATGAC
Chr14	46713888	B2	C14-BARC-013273-00463	64.78	4.8			SNP	ACGTTGGATGAACTATAAAAGCTTTGCCC	ACGTTGGATGTGGGCGACAATGAAGATAAC	TTGCCTGCAGTGTAA	Reverse
Chr14	47031501	B2	Satt726	67.91	3.1			SSR	TTTTTAGTATGGATAATGTTTT	AAGGGACAAGAGTGAT
Chr14	47451901	B2	C14-BARC-040821-07850	69.78	1.9			SNP	ACGTTGGATGTTGCCTTGATAAGCTAGAAG	ACGTTGGATGCTGAAATGTGCTTGTAAAG	tAAATGTGCTTGTAAAGAAATAATA	Reverse
Chr14	48514440	B2	C14-BARC-012703-00380	81.11	11.3			SNP	ACGTTGGATGCCCCTCCAATAAACACTCTA	ACGTTGGATGCCTCTCACTATATATAGACAC	TCGTTAGGGTTACGAAA	Reverse
Chr15	56739	E	Satt213	0				SSR	CCGCTTATTTCTGTCATC	AGCCAAAACCCACAA
Chr15	1936367	E	Sat_112	9.999	10			SSR	TGTGACAGTATACCGACATAATA	CTACAAATAACATGAAATATAAGAAATA
Chr15	4135748	E	Satt720	29.05	19.1			SSR	CATATACGAAACATATTGTCAAGTTACA	TCATGAGTGGTTTGTTCTATACTTCTAT
Chr15	4395313	E	C15-BARC-039433-07497	30.79	1.7			SNP	ACGTTGGATGACCAAGAGCTAAGAATCAAG	ACGTTGGATGTGAACTTTCCTGGGAAAGGG	ggagGAGCTAAGAATCAAGGAAATA	Forward
Chr15	6805124	E	Satt651	46.43	15.6			SSR	TGCTGTCTTTATACGAAGTACACTA	TGGCAATAAATATTCTCACTGAA
Chr15	7029890	E	C15-BARC-019739-04344	47.07	0.6			SNP	ACGTTGGATGGCATAAAACACACCTGAAAC	ACGTTGGATGGGTTTGTAACGATTATGCTTC	TCGAGTTAGACAATAATAGCGT	Reverse
Chr15	8263515	E	C15-BARC-027480-06591	58.52	11.5			SNP	ACGTTGGATGCCATTGATTGTGTGAACAGG	ACGTTGGATGCATGAGTCATTGTTCGCGTG	gatttTGTGAACAGGCTAAACAGTAAG	Forward
Chr15	9078444	E	C15-BARC-040755-07843	65.19	6.7			SNP	ACGTTGGATGAATAACATGACTGTTAACC	ACGTTGGATGATCAACTCTGACCCAGAATC	gTAAAATCAAACAAGTGAACATTC	Reverse
Chr15	10365606	E	D-BARC-030569-06900	67.19	2			SNP	ACGTTGGATGTTACACGACCTAGTTGTCCG	ACGTTGGATGCAACAATCATCCACGGTTCC	ccTGTCCGGATCTGAGT	Forward
Chr15	10403153	E	Sat_273	67.24	0			SSR	TTTCCTAGGGTAAGCACAGTGTATT	GGGTGGAGAGAAAAAGAAAGAACA
Chr15	10485811	E	C15-BARC-017283-02257	71.82	4.6			SNP	ACGTTGGATGACAGCAACAGCGAAATGCAC	ACGTTGGATGTGTTGGTGTGGCAGTTGTTC	CACAGTGGAGTAATGGG	Forward
Chr15	11217317	E	Satt512	75.45	3.6			SSR	TGCTAAAGCTCATGAGGAG	GGCGTAATAACTCAAAATTTGTTT
Chr15	11564014	E	C15-BARC-044707-08763	76.66	1.2			SNP	ACGTTGGATGGCATAGGTGTGCATGCTTTG	ACGTTGGATGCTTACAATACACAAGTCATC	ggGCTTTGAGAATAAGAGCCTT	Forward
Chr15	13088342	E	GMES3928	81.96	5.3			SSR	CCACGCGTCCTTCTTCTTAC	ACAGAGCCAACGATGAATCC
Chr15	14360413	E	C15-BARC-021555-04144	87.06	5.1			SNP	ACGTTGGATGTGTCATTGTGTCAATACACG	ACGTTGGATGATTCATTAATTTTCTTTCGG	AAAAACTCCAATTGATACTTTTT	Forward
Chr15	14918658	E	Satt606	89.49	2.4			SSR	TTCTAAATTAAGCAATTCTT	TGGGTAATAATATTGGTTCAG
Chr15	16668331	E	Sat_136	93.3	3.8			SSR	ATCATGCTTCAACACTCTTT	TCCTATTTTTGCCCTTGTATTT
Chr15	16928842	E	C15-BARC-017123-02210	94.43	1.1			SNP	ACGTTGGATGCCTGTAAAGGGGAATTGATTG	ACGTTGGATGAACCAATGTCTGTACAACAC	CTACAGACCCTGCCT	Reverse
Chr15	22885338	E	Satt268	97.46	3			SSR	TCAGGGGTGGACCTATATAAAATA	CAGTGGTGGCAGATGTAGAA
Chr15	33274018	E	C15-BARC-040985-07872	98.03	0.6			SNP	ACGTTGGATGATACGCTTCACATTGAGCAC	ACGTTGGATGGGATATGTCTGTCCGTGATG	tcttTCCGTGATGTCCTTGAA	Reverse
Chr15	41841289	E	C15-BARC-014501-01563	99.49	1.5			SNP	ACGTTGGATGAAAGTAGGGAGTCTGAACCG	ACGTTGGATGTTCCAAGCACACATAGAGGG	AGGGAGAACCTCACA	Reverse
Chr15	48217721	E	Satt369	107.41	7.9			SSR	AACATCCAAAGAAATGTGTTCACAA	AGTTCGAATTTCTTTTCAAGT
Chr15	48273558	E	Satt685	107.94	0.5			SSR	ATCGTGGCATGTCTCACTAC	GAGGCGGAAGGAAATCTAAT
Chr15	48694225	E	C15-BARC-043041-08509	109.46	1.5			SNP	ACGTTGGATGAACGTATTCTCAGATCAAG	ACGTTGGATGCACTTGTTGAATATGTGAACC	ATAGCACAGTTAAGAGAAGAAAA	Reverse
Chr15	50397078	E	C15-BARC-017767-03126	125.92	16.5			SNP	ACGTTGGATGCAAACGAGAAAGGAATATTGC	ACGTTGGATGGATCCGTCATCTCCTGGAAT	ATTTCGACATCAAAATTTTAACA	Reverse
Chr15	50497655	E	Satt231	126.2	0.3			SSR	TGTGCAAAATGTTCATCATCT	GGCACGAATCAACATCAAAACTTC
Chr15	50554650	E	C15-BARC-040647-07806	126.25	0			SNP	ACGTTGGATGGTACATTAACTACGTGACTG	ACGTTGGATGGCAATTTAATCAAGTTGCAG	GTTGCAGAAAAATGTCAAAT	Reverse
Chr16	1140933	J	Satt249	0				SSR	GCAAATTGTTATTGTGAGAC	GGCCAGTGTTGAGGGATTTAGA
Chr16	2802395	J	Satt285	9.753	9.8			SSR	ACATATTGCATTAAAAACATACTT	GACTAATTCTATTTTACACCAACAAC
Chr16	4252194	J	C16-BARC-016775-02320	16.01	6.3			SNP	ACGTTGGATGCGGAATGTCCTGCAAACAAC	ACGTTGGATGCTAAAATGAGTTAGTGTTG	gggAATGAGTTAGTGTTGTAGTTAA	Reverse
Chr16	5773663	J	s016200713	23.45	7.4			SSR	TTCTCAATCTGCTTAATGGTTCC	TGGCCATAGAGGATGAGATTCTA
Chr16	8744931	J	Satt414	37.61	14.2			SSR	TATTCCTAGTCACATGCTATTTCA	TCATAATAATGCCTAGAACATAAA
Chr16	18741972	J	Satt456	38.96	1.4			SSR	GGGCCTTCGTTTGAGTTCATAG	GGGATCATTGGTTAATTGTTGTAAGA
Chr16	25315229	J	C16-BARC-022261-04297	39.53	0.6			SNP	ACGTTGGATGCAACAGAGATGACTCCCTTC	ACGTTGGATGTGGAGTGGAGTGATTAGTTC	cctGAATGGGGAGAGGTAAAA	Reverse
Chr16	26822337	J	Sat_093	40.7	1.2			SSR	CAAGGACTAAATAAGATTAATCACTT	TATTCATAAGCTTTAATTACACTATAAGAA
Chr16	30001902	J	C16-BARC-018761-03243	51.14	10.4			SNP	ACGTTGGATGATGAGTTGAATAGGCCATCC	ACGTTGGATGGGAGAGAAGCATGAGTGTAG	CCATCCAATTTATATGGCTTA	Forward
Chr16	30036656	J	Sat_366	51.19	0			SSR	GCACAAGAACAGAGGAAACTATT	GACATGGTACATCTATATTACGAGTATT
Chr16	30962126	J	C16-BARC-043081-08518	57.04	5.9			SNP	ACGTTGGATGTGTTGATGATCGCAGTCGAG	ACGTTGGATGCAGTCGCATGCGATTTGTTG	GAGATCGCATCAGTCA	Forward
Chr16	31154788	J	C16-BARC-022077-04282	58.48	1.4			SNP	ACGTTGGATGCTTCGAAGTACTAAAGGGTC	ACGTTGGATGCTGTTTGTGCTTTGATCCTC	tCTTTGATCCTCTGCAGAT	Reverse
Chr16	33327179	J	Satt244-1	68.66	10.2			SSR	CCCCATATGTTTAAATTATATGGAG	ATGGGGATATTTTCTTTATTATCAG
Chr16	35718416	J	Satt431	73.93	5.3			SSR	TGGCACCCTTGATAAATAA	CACGAAAGTTTTTCTGTAACA
Chr16	37084845	J	Sat_395	87.88	14			SSR	TCTTAGTCGTGCTGACACTACTC	AGTTTGTTTAGCTCAATCTTTCACTCA
Chr17	277240	D2	C17-BARC-016401-02581	0				SNP	ACGTTGGATGAACCCTAGACCTAGAGCAAG	ACGTTGGATGCAATTCACTTCACACACTCC	TCTATTGAAAGGGATTGGG	Reverse
Chr17	1009882	D2	C17-BARC-029483-06201	5.485	5.5			SNP	ACGTTGGATGGGAGGGTAGCACTACTACTG	ACGTTGGATGTCCATTTAAGCCTGCCTGAC	ttccGATCACTTCCCATGGTAA	Reverse
Chr17	1753025	D2	Sat_333	11.62	6.1			SSR	TCACAGCTAGGTATTCACGAAAGAGAAA	GCCACCTTATTACACACCTCAAAACA
Chr17	2645902	D2	C17-BARC-018767-03009	16.05	4.4			SNP	ACGTTGGATGGCAGGTATTGACTTACAGAC	ACGTTGGATGCCTTCTAGAGGGAACCAAAC	GGAACCAAACGATTGAC	Reverse
Chr17	2841368	D2	Sct_192	18.11	2.1			SSR	GCGTTTGGCCTTGACATTTAGT	GCGAGCCCTATTTTTGTTCTTAT
Chr17	4367634	D2	C17-BARC-018645-03217	23.31	5.2			SNP	ACGTTGGATGGATGAGGAAGAGAGCAAGAC	ACGTTGGATGCAAACCACGAGTATTAGCAC	aaagcGCAAGACCAAAAAGAAGGT	Forward
Chr17	6156435	D2	Satt135	33.02	9.7			SSR	CACGGATTTTAAATCATTATTACAT	TTCCAATACCTCCCAACTAAC
Chr17	7096282	D2	Satt486	37.79	4.8			SSR	CATGCATTACCATAGGCTATAATA	GGGGTCATGCATAATAGAGATAGAACCA
Chr17	7387441	D2	C17-BARC-021191-03999	38.93	1.1			SNP	ACGTTGGATGGTTTGTGTTTGTTGCTCAAG	ACGTTGGATGCTGGTCATTCGCTACTTCAC	tcGTGGTCCATTACTAACAAG	Reverse
Chr17	9863176	D2	Satt154	59.2	20.3			SSR	AGATACTAACAAGAGGCATAAAACT	AAAGAAACGGAACTAATACTACATT
Chr17	11501759	D2	C17-BARC-013043-00424	70.78	11.6			SNP	ACGTTGGATGCCCAAGATGTTTTCCGATCC	ACGTTGGATGCATTCCACCCTGATCAGAAG	CCTTTGTGACTACAAGTCTTTTAT	Forward
Chr17	11724369	D2	Satt397	73.76	3			SSR	TCTCGGGATCCTTGTTAGAT	AAGAAGAAGAGAACATGTGAA
Chr17	11915302	D2	C17-BARC-013637-01187	77.42	3.7			SNP	ACGTTGGATGAGTGAAGCAAGGTGCAACTC	ACGTTGGATGAAAATGTGACAGCTGCATGG	AGCAAGGTGCAACTCAATTAT	Forward
Chr17	12417596	D2	Satt447	81.12	3.7			SSR	CGAAACTACGGTTGATTAT	TCCAAACACTGTCCTTCTT
Chr17	14024811	D2	Satt389	90.36	9.2			SSR	GCTGGTGTATGGTGAAATCA	CCAAAACCAAAAGTTATATC
Chr17	14424634	D2	C17-BARC-021991-04246	92.46	2.1			SNP	ACGTTGGATGTCAGTGGAGTCACTGGAAAG	ACGTTGGATGAACATAACCCTCAAAGAACC	cCCCTCAAAGAACCATACAGG	Reverse
Chr17	36745608	D2	Sat_001	98.43	6	P≤0.05	Fukuyutaka	SSR	GATACGACCAAAAATTGTT	AACTGCGAAGATACTACCC
Chr17	39047147	D2	Satt186	111.23	12.8	P≤0.05	Fukuyutaka	SSR	GGGAAGTTATAAGCAGAT	GGGAATCCATTCCTGATGAGT
Chr17	39935034	D2	Satt031	121.61	10.4			SSR	TTCCACTTTGTATCACTTTC	TGACTGTAAAAGAACAGATAAA
Chr17	40737217	D2	Satt386	129.63	8			SSR	GATGATTTTTATAGAATAGATAAT	CTTCGTTGATACCTCAGTAGAGTACAAA
Chr17	41333611	D2	Sat_220	132.55	2.9			SSR	CACGCCTCACTATATTATTTTTGAA	ATGGAAATTAAACGCTATCATGCTA
Chr17	41489876	D2	C17-BARC-039151-07458	135.24	2.7			SNP	ACGTTGGATGATCTGCTGAAGAAGAGACCC	ACGTTGGATGCTTTTAACTAAGTTCTACTC	aaggGACCATGTTTTTGAGGAA	Reverse
Chr18	1343732	G	Satt038	0				SSR	GGGAATCTTTTTTTCTTTCTATTAAGTT	GGGCATTGAAATGGTTTTAGTCA
Chr18	3643468	G	Satt356	21.03	21			SSR	CATGCCTGGTCCATTTTG	TCAAGCCACGATAACAGTA
Chr18	4619181	G	Satt130	26.29	5.3			SSR	TAAACGAAATTTAGTTTTAAGACT	TGAATGGCTAAAAACGTGATT
Chr18	4742548	G	C18-BARC-041855-08110	27.46	1.2			SNP	ACGTTGGATGATAAAGGGCACTATGCTTCC	ACGTTGGATGCTGGACTTGGTGTGCAAATG	CACTATGCTTCCATTGTAAAA	Forward
Chr18	5517137	G	C18-BARC-013237-00459	29.87	2.4			SNP	ACGTTGGATGTCCCTCAGGTAATTTTAGTC	ACGTTGGATGCCAAATTAAGGGGCACAGAG	ATTCATGTCGATTTAACAAGGG	Forward
Chr18	5844697	G	C18-BARC-021979-04242	30.16	0.3			SNP	ACGTTGGATGCATCACACCGAATTTCAGAAG	ACGTTGGATGCCTCTATGGTTTCGGAGGC	CCGAATTTCAGAAGAACAGG	Forward
Chr18	5890115	G	Satt324	30.45	0.3			SSR	GTTCCCAGGTCCCACCATCTATG	TTTCTTTTATACCTTCAAG
Chr18	7034672	G	C18-BARC-042925-08463	32.25	1.8			SNP	ACGTTGGATGATGTCTGCAAGGTAAGTGAC	ACGTTGGATGGTGTTATGTGTTTTTTGTCC	gaagGGTAAGTGACCACAAGA	Forward
Chr18	9012083	G	C18-BARC-039993-07626	35.36	3.1			SNP	ACGTTGGATGCATACATATTTCACCTCCTCC	ACGTTGGATGAGGGAAAACAATAATGTGGG	ggTGGAAAACATATAATATAATGTTGTA	Reverse
Chr18	10422881	G	Satt115	39.14	3.8			SSR	GGTTCGTTTTTTATTGATG	ACGACGAAATTGATGATAA
Chr18	21339607	G	Satt352	43.35	4.2			SSR	AATGTATTTTTGTTTCTCCATCAA	TGATAAGCCAAAAAATGGAAGCATAG
Chr18	50206347	G	C18-BARC-038795-07335	49.44	6.1			SNP	ACGTTGGATGTAAGCAGAAAGGGGATCCTA	ACGTTGGATGCAAACCAACCACTTGTTCATC	agTGAGCTATGTAGAAGTAAATAAAAT	Reverse
Chr18	52486656	G	Satt505	50.92	1.5			SSR	CGCATCGGTGGTTGTTAA	TGACCCAAAAGTAATTTGGAG
Chr18	52756389	G	C18-BARC-031339-07055	50.97	0			SNP	ACGTTGGATGACGGCTCCTTCCTACACATT	ACGTTGGATGGTAATGCATTTTTTGTGTTC	ccctcATGCATTTTTTGTGTTCACTTTT	Reverse
Chr18	55407011	G	Satt288	60.75	9.8	P≤0.05	Fukuyutaka	SSR	GGGTGATTTAGTGTTTGACACCT	CTTATAATTAAGAGCAAAAGAAG
Chr18	57577924	G	C18-BARC-018537-02958	71.31	10.6	P≤0.001	Fukuyutaka	SNP	ACGTTGGATGATGGCAACCTCAAGTTCTCC	ACGTTGGATGTTTCCTTGCGGTGTTCTTTG	taCCCCTGTTGATATCCC	Forward
Chr18	58136161	G	Satt472	72.47	1.2	P≤0.01	Fukuyutaka	SSR	GCGAATACATAAAACTCAAATTCAAATCATA	GCGTTCTATAAATTTCATTCATAGTTTCAAT
Chr18	58438913	G	C18-BARC-038873-07371	73.92	1.5	P≤0.05	Fukuyutaka	SNP	ACGTTGGATGTCCTGCGCCACATCCTATTC	ACGTTGGATGGACTCCAATTTTTGTTTCC	TTTTTGTTTCCGCGAAT	Reverse
Chr18	59465674	G	C18-BARC-024251-04812	78.38	4.5	P≤0.05	Fukuyutaka	SNP	ACGTTGGATGGCAGTGAGAGCATATGCTTC	ACGTTGGATGCAAGTGCAAAGTCTCATGCG	TTCAAAGAATCCATTGTGT	Forward
Chr18	60469737	G	C18-BARC-031121-06998	86.25	7.9			SNP	ACGTTGGATGTGCTTTGGCCTTTGTAGTAG	ACGTTGGATGACTCCACCACTACAAAACCC	TTACTGAATAATAATAACAAGTGGG	Forward
Chr18	60612530	G	Sat_064	86.52	0.3			SSR	TAGCTTTATAATGAGTGTGATAGAT	GTATGCAAGGGATTAATTAAG
Chr19	2014473	L	Satt182	0				SSR	GGTCCACATGAAATGAAGGT	TCTCAGCCTGCAAAGAAAA
Chr19	7404505	L	C19-BARC-038881-07382	14.97	15			SNP	ACGTTGGATGGGGAAAACAAGTCTCCAAGG	ACGTTGGATGGTTTGTCAATAGGGAACACTC	TGAACACACTGTCATTTTGTTT	Reverse
Chr19	9309813	L	C19-BARC-030043-06788	16.68	1.7	P≤0.05	Fukuyutaka	SNP	ACGTTGGATGAAACGATTGATGTCTTGCTC	ACGTTGGATGCATACAACAGAATTGAGTTTC	tGTATTACATGCCAATTCTTTTTT	Forward
Chr19	30965910	L	C19-BARC-042921-08457	19.89	3.2			SNP	ACGTTGGATGGGTTCTCATAAAAAATTTCG	ACGTTGGATGAATTAAATAGTCTATGATGG	ccGGTTCTCATAAAAAATTTCGTATTAA	Forward
Chr19	34589298	L	Satt313	23.81	3.9	P≤0.05	Fukuyutaka	SSR	GTAAGTCATGGCTTTTTAATCTT	CGAGGTATGGAACCTAACTCACA
Chr19	35280607	L	C19-BARC-041465-08003	25.23	1.4			SNP	ACGTTGGATGCTTAAATCACTAGTCACCGC	ACGTTGGATGTCTAACCGTTGAGACCGTTG	cGTCACCGCATCAGCA	Forward
Chr19	35484267	L	Satt284	26.35	1.1			SSR	TGGGCTAGGAGTGACCAC	GGTCACCACTCACCATCA
Chr19	36397523	L	C19-BARC-018885-03268	28.35	2			SNP	ACGTTGGATGGTGGTCAAAGTAAAGATTGTG	ACGTTGGATGATATGAGTGGAAAAAAAGG	ggGTGTTTTAAGAGAACAAAGATG	Forward
Chr19	37501479	L	AW508247	31.33	3			SSR	GCGCCCAATCCCAATCTCAC	GCGAAGCCAATAAATGATAAAAATC
Chr19	40445438	L	Sat_340	51.77	20.4			SSR	ATGGAGCCGTGCTTATTCAC	GCTTTCCCCTTTTAACTCTGAG
Chr19	41422990	L	Satt076	59.74	8			SSR	TAATCGAGATTTAATAGAAAACA	TGGATGGACATTTTCAG
Chr19	42673622	L	C19-BARC-014885-01914	66.6	6.9			SNP	ACGTTGGATGAAGCAAGGCATGTTTGAATC	ACGTTGGATGTGCGCTTTAAACTTGAGAAG	cgaAAGGCATGTTTGAATCAACTTCT	Forward
Chr19	43022392	L	Satt561	68.36	1.8			SSR	GACGAATTTTCCAGA	GGGCAACAATATTTGAATCTA
Chr19	44978844	L	Sat_286	82.75	14.4	P≤0.05	G. soja	SSR	TTGCTTGCTAAGTAGTGTTTTTAATCCT	TCTCCCATCATGCAACTTCAATA
Chr19	47049003	L	Satt229	93.74	11	P≤0.05	G. soja	SSR	TGGCAGCACACCTGCTAAGGGAATAAA	AGGTGGTCTAAAATTATTACCTAT
Chr19	47540198	L	FT3-190	95.99	2.3	P≤0.05	G. soja	SSR	CATTTCCATTTGTGCCTACCAC	TTTCTTCCTTCTCTCACCCACT
Chr19	46109589	L	Satt664	103.14	7.2	P≤0.05	G. soja	SSR	TAGATGCTCAACATCAACACTAATCTG	GACGATGAAGAAATATACTATTACGAA
Chr19	49191231	L	Satt373	124.37	21.2			SSR	TCCGCGAGATAAATTCGTAAAAT	GGCCAGATACCCAAGTTGTACTTGT
Chr20	1291775	I	Satt571	0				SSR	GGGTAGGGGTGGAATATAAG	GCGGGATCCGCGGATGGTCAAAG
Chr20	23031850	I	C20-BARC-029827-06444	22.6	22.6			SNP	ACGTTGGATGTGCTTCCTGGATTCTTCATC	ACGTTGGATGGGTAATTTTCTGCAGAAGCTC	agTGAAGAATACAACAAAGAGAG	Forward
Chr20	23747077	I	C20-BARC-042575-08308	22.65	0			SNP	ACGTTGGATGTTGAGATTGTGGACTTTCGC	ACGTTGGATGTACCAACCTAAATCAGAGAG	AAGGAGAGATGATGCTGG	Forward
Chr20	24129685	I	Satt239	22.7	0.1			SSR	CCAAAAAATGAATCACAAT	AACACAATCAACATCCTTGAAC
Chr20	24528546	I	Sat_219	22.75	0.1			SSR	TCATGCCACGTGATATTTTAT	TGTGTCCCAAATGTGATTCA
Chr20	24547742	I	Sat_174	22.8	0.1			SSR	TACGAAATATTGCAAGAGATACATT	GCCTTAGATCAATTGTGATAAAAA
Chr20	33440774	I	C20-BARC-017193-02248	30.05	7.3			SNP	ACGTTGGATGGCCGAAACCCCAAATAAGA	ACGTTGGATGAGTGAAGAAAAGTTGGTGGG	GGAATAGTACAAGAATAAGTTGATT	Reverse
Chr20	34223113	I	Satt270	35.12	5.1			SSR	TGTGATGCCCCTTTTCT	CAGTGCATGGTTTTCTCA
Chr20	39042637	I	Satt330	66.24	31.1			SSR	CCTCCATTCCACAACAAATA	GCATCCGTTTCTAAGATAGTTA
Chr20	39428080	I	C20-BARC-040751-07840	68.23	2			SNP	ACGTTGGATGGTATCAAAAGAGAAATACAC	ACGTTGGATGTAAACTCATTTACATATGAC	cATACACACAGAAGTCTAGC	Forward
Chr20	39877401	I	Sat_324	69.82	1.6			SSR	CAATGTCCCTCTTTCTTCCAATGATAA	TGCAGGGGAGATTAGCTAGAAATGTG
Chr20	43666298	I	Satt102	90.64	20.8			SSR	CACCTTGCTTCAAAATTC	AATAAGTGAGAGCATAGAAAATAC
Chr20	43886437	I	C20-BARC-008253-00130	91.21	0.6			SNP	ACGTTGGATGGATGTGGCAGACAATGATGG	ACGTTGGATGCATCGCTTGCTTGAAGACAC	cccgTCAGTACCATAGTCCAAC	Reverse
Chr20	44042219	I	C20-BARC-015569-02005	92.11	0.9			SNP	ACGTTGGATGCACATAATGCCTAACACTTG	ACGTTGGATGGGAAAATGAAGTAGCCGAGC	CCTAACACTTGCAACAG	Forward
Chr20	45550533	I	Sct_189	109.46	17.4			SSR	CTTTTCCTGGCAATGAT	AAAATCGCAAAACCTTAGT
