# Supplementary material for: QTL mapping of antixenosis resistance to common cutworm (Spodoptera litura Fabricius) in wild soybean (Glycine soja)
Source: PLoS One. 2017 Dec 12;12(12):e0189440. doi: 10.1371/journal.pone.0189440 (PMC5726720; doi:10.1371/journal.pone.0189440)
Supplement: S2 Table — (XLSX) [file pone.0189440.s004.xlsx]

## Sheet: Value
Trait	Year	Chr	QTL name	LODa	PEVb	Substitution effectc	Peak position (cMd)	QTL region (cM)
C value	2012	2	qRslx4	2.66	4.9	-0.173	136.9	Satt459(127.3) - GMES2618(144.4)
C value	2013	2	qRslx4	2.8	4.5	-0.163	125.4	C02-BARC-026065-05239(120.5) - Satt274(127.2)
C value	Pooled	2	qRslx4	2.97	5.7	-0.161	134.3	Satt459(127.3) - GMES2618(144.4)
C value	2013	6		5.55	7.9	-0.217	124.1	sF3H(122.6) - Satt708(126.8)
C value	Pooled	6		3.74	5.3	-0.155	124.6	sF3H(122.6) - Satt708(126.8)
C value	2012	7	qRslx3	7.6	12.8	-0.281	3.4	GMSC514(0.0) - Satt150(9.0)
C value	2013	7	qRslx3	11.78	24.7	-0.384	4.1	GMSC514(0.0) - Satt150(9.0)
C value	Pooled	7	qRslx3	10.82	20.7	-0.307	3.3	GMSC514(0.0) - Satt150(9.0)
C value	2012	9		4.11	5.4	0.182	35.1	C09-BARC-015513-01990(34.2) - Satt055(35.4)
C value	2012	14		5.78	8.5	-0.229	38.2	C14-BARC-044549-08718(30.1) - Satt416(39.1)
C value	Pooled	14		2.87	5.1	-0.152	35.7	C14-BARC-044549-08718(30.1) - Satt416(39.1)
C value	2012	16		2.81	4.3	0.163	20	C16-BARC-016775-02320(16.0) - s016200713(23.5)
C value	2013	18		2.21	3.1	-0.136	49.4	Satt352(43.4) - Satt505(50.9)
C value	2012	19		5.15	9.9	-0.247	75	Satt561(68.4) - Sat_286(82.8)
Days to flowering	2012	5		3.2	1.2	0.876	64.1	C05-BARC-044399-08697(58.4) - Sat_356(64.1)
Days to flowering	2013	7		3.88	1.9	-1.264	28.3	Satt540(23.4) - Satt463(39.4)
Days to flowering	Pooled	7		8.32	2	-1.176	23.4	Satt540(23.4) - Satt463(39.4)
Days to flowering	2012	8		4.99	2	1.139	44.5	Satt315(39.7) - Sat_162(45.5)
Days to flowering	Pooled	8		5.55	1.4	0.966	43.7	Satt315(39.7) - Sat_162(45.5)
Days to flowering	2012	9		5.44	2.1	-1.148	71.5	Satt499(65.0) - C13-BARC-044609-08740(71.5)
Days to flowering	2013	9		3.75	1.5	-1.118	64.1	Satt273(49.8) - Satt499(65.0)
Days to flowering	Pooled	9		5.63	1.5	-0.996	68.2	Satt499(65.0) - C13-BARC-044609-08740(71.5)
Days to flowering	Pooled	10		5.34	1.3	0.93	109.2	C10-BARC-031677-07213(108.4) - Satt581(110.4)
Days to flowering	2013	11		2.83	1.2	1.012	61.4	Sat_128(57.4) - C11-BARC-022123-04287(63.1)
Days to flowering	Pooled	11		7.47	2.2	1.21	40.2	Satt509(35.6) - C11-BARC-030313-06852(41.9)
Days to flowering	2012	12		57.91	59	6.115	39.3	C12-BARC-016807-02335(33.9) - Satt568(34.5)
Days to flowering	2013	12		51.07	45.3	6.185	39.2	C12-BARC-016807-02335(33.9) - Satt568(34.5)
Days to flowering	Pooled	12		68.29	53	6.005	38.8	C12-BARC-016807-02335(33.9) - Satt568(34.5)
Days to flowering	2012	13		12.91	7	2.112	25.1	Sat_229(22.6) - Satt114(34.1)
Days to flowering	2013	13		17.88	8.2	2.639	22.5	Sat_229(22.6) - Satt114(34.1)
Days to flowering	Pooled	13		22.9	8.8	2.449	24.5	Sat_229(22.6) - Satt114(34.1)
Days to flowering	2013	14		3.52	1.3	1.064	16.6	C14-BARC-015539-01995(16.6) - C14-BARC-013059-00432(29.8)
Days to flowering	2012	15		2.92	1.1	0.831	67.5	Sat_273(67.2) - C15-BARC-017283-02257(71.8)
Days to flowering	2013	15		4.61	1.8	1.235	29.1	Sat_112(10.0) - Satt720(29.1)
Days to flowering	Pooled	15		4.65	1.1	0.864	29.1	Sat_112(10.0) - Satt720(29.1)
Days to flowering	2012	16		4.44	1.8	1.054	16	Satt285(9.8) - C16-BARC-016775-02320(16.0)
Days to flowering	2013	16		17.75	9.6	2.843	14.1	Satt285(9.8) - C16-BARC-016775-02320(16.0)
Days to flowering	Pooled	16		19.14	6.2	2.055	15	Satt285(9.8) - C16-BARC-016775-02320(16.0)
Days to flowering	2012	19		13.92	8.2	2.285	77.9	Satt561(68.4) - Sat_286(82.8)
Days to flowering	2013	19		21.3	11.8	3.16	69.6	Satt561(68.4) - Sat_286(82.8)
Days to flowering	Pooled	19		24.63	9.6	2.551	70.1	Satt561(68.4) - Sat_286(82.8)
Days to flowering	2013	20		2.36	0.86	-0.853	109.5	C20-BARC-015569-02005(92.1) - Sct_189(109.5)
Days to flowering	Pooled	20		2.89	0.64	-0.658	109.5	C20-BARC-015569-02005(92.1) - Sct_189(109.5)
a Logarithm-of-odds.
b Percentage of variance explained.
c Substitution effect of the G. soja allele. Negative value for C value and days to flowering implies that G. soja allele had resistance effect and early flowering, respectively.
d Centimorgan.
